# Supplementary material for: Resilience Interventions Conducted in Western and Eastern Countries—A Systematic Review
Source: Int J Environ Res Public Health. 2022 Jun 5;19(11):6913. doi: 10.3390/ijerph19116913 (PMC9180776; doi:10.3390/ijerph19116913)
Supplement: Supplementary file 1 [file ijerph-19-06913-s001.zip]

Archive with 10 entries (10 files):
- Figure S1.pdf
- Figure S2.pdf
- Figure S3.pdf
- Figure S4.pdf
- Figure S5.pdf
- Figure S6.pdf
- Table S1.pdf
- Table S2.pdf
- Table S3.pdf
- Table S4.pdf
